# Supplementary material for: Assessing Lifetime Cancer Risk Associated with Population Exposure to PM-Bound PAHs and Carcinogenic Metals in Three Mid-Latitude Metropolitan Cities
Source: Toxics. 2023 Aug 12;11(8):697. doi: 10.3390/toxics11080697 (PMC10457896; doi:10.3390/toxics11080697)
Supplement: Supplementary file 1 [file toxics-11-00697-s001.zip]

Archive with 1 entries (1 files):
- toxics-2540974-SI.pdf
